# Supplementary material for: Structure of a heteropolymeric type 4 pilus from a monoderm bacterium
Source: Nat Commun. 2023 Nov 6;14:7143. doi: 10.1038/s41467-023-42872-5 (PMC10628169; doi:10.1038/s41467-023-42872-5)
Supplement: Supplementary file 4 — Source Data [file 41467_2023_42872_MOESM4_ESM.xlsx]

## Sheet: Fig. 4
	Sample	Repeat 1 (U/mg)	Repeat 2 (U/mg)	Repeat 3 (U/mg)	Mean	StD
	+ve control	3747	4320	5233	4433	749
	-ve control	184	197	206	196	11
	18E1-25E2	1370	1256	1163	1263	104
	18E2-25E1	1685	1413	1590	1563	138
	18E1-25E1	1275	1086	962	1108	157
	18E2-25E2	1162	2237	1657	1685	538
